# Supplementary material for: Harnessing Daily Routines for Early Detection of Cool Executive Delays: Validating the EFORTS Questionnaire
Source: Children (Basel). 2024 Oct 24;11(11):1281. doi: 10.3390/children11111281 (PMC11592428; doi:10.3390/children11111281)
Supplement: Supplementary file 1 [file children-11-01281-s001.zip]

Archive with 1 entries (1 files):
- children-3241665-supplementary.pdf
